# Supplementary material for: A database of atmospheric nitrogen concentration and deposition from the nationwide monitoring network in China
Source: Sci Data. 2019 May 9;6:51. doi: 10.1038/s41597-019-0061-2 (PMC6509345; doi:10.1038/s41597-019-0061-2)
Supplement: Supplementary file 1 — Download metadata file [file 41597_2019_61_MOESM1_ESM.zip]

Archive with 3 entries (3 files):
- a_Xu746B_assay.txt
- s_Xu746B_study.txt
- i_Investigation.txt
