# Supplementary material for: A database of atmospheric nitrogen concentration and deposition from the nationwide monitoring network in China
Source: Sci Data. 2019 May 9;6:51. doi: 10.1038/s41597-019-0061-2 (PMC6509345; doi:10.1038/s41597-019-0061-2)
Supplement: Supplementary file 1 — Download metadata file [file 41597_2019_61_MOESM1_ESM.zip › a_Xu746B_assay.txt]

Sample Name	Protocol REF	Parameter Value[instrument]	Parameter Value[manufacturer]	Assay Name	Raw Data File	Comment[Data Repository]	Comment[Data Record Accession]	Comment[Data Record URI]
China Agricultural Unviversity data	Data acquisition	DELTA DEnuder for Long-Term Atmospheric sampling	Centre for Ecology and Hydrology	China Agricultural Unviversity data contribution to dataset	NNDMN_ 1.0_Data File.xlsx	figshare	doi:10.6084/m9.figshare.7451357	https://doi.org/10.6084/m9.figshare.7451357
Zhengzhou data	Data acquisition	DELTA DEnuder for Long-Term Atmospheric sampling	Centre for Ecology and Hydrology	Zhengzhou data contribution to dataset	NNDMN_ 1.0_Data File.xlsx	figshare	doi:10.6084/m9.figshare.7451357	https://doi.org/10.6084/m9.figshare.7451357
Dalian data	Data acquisition	DELTA DEnuder for Long-Term Atmospheric sampling	Centre for Ecology and Hydrology	Dalian data contribution to dataset	NNDMN_ 1.0_Data File.xlsx	figshare	doi:10.6084/m9.figshare.7451357	https://doi.org/10.6084/m9.figshare.7451357
Nanjing data	Data acquisition	DELTA DEnuder for Long-Term Atmospheric sampling	Centre for Ecology and Hydrology	Nanjing data contribution to dataset	NNDMN_ 1.0_Data File.xlsx	figshare	doi:10.6084/m9.figshare.7451357	https://doi.org/10.6084/m9.figshare.7451357
Baiyun data	Data acquisition	DELTA DEnuder for Long-Term Atmospheric sampling	Centre for Ecology and Hydrology	Baiyun data contribution to dataset	NNDMN_ 1.0_Data File.xlsx	figshare	doi:10.6084/m9.figshare.7451357	https://doi.org/10.6084/m9.figshare.7451357
Wenjiang data	Data acquisition	DELTA DEnuder for Long-Term Atmospheric sampling	Centre for Ecology and Hydrology	Wenjiang data contribution to dataset	NNDMN_ 1.0_Data File.xlsx	figshare	doi:10.6084/m9.figshare.7451357	https://doi.org/10.6084/m9.figshare.7451357
Shangzhuang data	Data acquisition	DELTA DEnuder for Long-Term Atmospheric sampling	Centre for Ecology and Hydrology	Shangzhuang data contribution to dataset	NNDMN_ 1.0_Data File.xlsx	figshare	doi:10.6084/m9.figshare.7451357	https://doi.org/10.6084/m9.figshare.7451357
Baoding data	Data acquisition	DELTA DEnuder for Long-Term Atmospheric sampling	Centre for Ecology and Hydrology	Baoding data contribution to dataset	NNDMN_ 1.0_Data File.xlsx	figshare	doi:10.6084/m9.figshare.7451357	https://doi.org/10.6084/m9.figshare.7451357
Quzhou data	Data acquisition	DELTA DEnuder for Long-Term Atmospheric sampling	Centre for Ecology and Hydrology	Quzhou data contribution to dataset	NNDMN_ 1.0_Data File.xlsx	figshare	doi:10.6084/m9.figshare.7451357	https://doi.org/10.6084/m9.figshare.7451357
Yangqu data	Data acquisition	DELTA DEnuder for Long-Term Atmospheric sampling	Centre for Ecology and Hydrology	Yangqu data contribution to dataset	NNDMN_ 1.0_Data File.xlsx	figshare	doi:10.6084/m9.figshare.7451357	https://doi.org/10.6084/m9.figshare.7451357
Zhumadian data	Data acquisition	DELTA DEnuder for Long-Term Atmospheric sampling	Centre for Ecology and Hydrology	Zhumadian data contribution to dataset	NNDMN_ 1.0_Data File.xlsx	figshare	doi:10.6084/m9.figshare.7451357	https://doi.org/10.6084/m9.figshare.7451357
Yangling data	Data acquisition	DELTA DEnuder for Long-Term Atmospheric sampling	Centre for Ecology and Hydrology	Yangling data contribution to dataset	NNDMN_ 1.0_Data File.xlsx	figshare	doi:10.6084/m9.figshare.7451357	https://doi.org/10.6084/m9.figshare.7451357
Yucheng data	Data acquisition	DELTA DEnuder for Long-Term Atmospheric sampling	Centre for Ecology and Hydrology	Yucheng data contribution to dataset	NNDMN_ 1.0_Data File.xlsx	figshare	doi:10.6084/m9.figshare.7451357	https://doi.org/10.6084/m9.figshare.7451357
Gongzhuling data	Data acquisition	DELTA DEnuder for Long-Term Atmospheric sampling	Centre for Ecology and Hydrology	Gongzhuling data contribution to dataset	NNDMN_ 1.0_Data File.xlsx	figshare	doi:10.6084/m9.figshare.7451357	https://doi.org/10.6084/m9.figshare.7451357
Lishu data	Data acquisition	DELTA DEnuder for Long-Term Atmospheric sampling	Centre for Ecology and Hydrology	Lishu data contribution to dataset	NNDMN_ 1.0_Data File.xlsx	figshare	doi:10.6084/m9.figshare.7451357	https://doi.org/10.6084/m9.figshare.7451357
Wuwei data	Data acquisition	DELTA DEnuder for Long-Term Atmospheric sampling	Centre for Ecology and Hydrology	Wuwei data contribution to dataset	NNDMN_ 1.0_Data File.xlsx	figshare	doi:10.6084/m9.figshare.7451357	https://doi.org/10.6084/m9.figshare.7451357
Wuxue data	Data acquisition	DELTA DEnuder for Long-Term Atmospheric sampling	Centre for Ecology and Hydrology	Wuxue data contribution to dataset	NNDMN_ 1.0_Data File.xlsx	figshare	doi:10.6084/m9.figshare.7451357	https://doi.org/10.6084/m9.figshare.7451357
Taojiang data	Data acquisition	DELTA DEnuder for Long-Term Atmospheric sampling	Centre for Ecology and Hydrology	Taojiang data contribution to dataset	NNDMN_ 1.0_Data File.xlsx	figshare	doi:10.6084/m9.figshare.7451357	https://doi.org/10.6084/m9.figshare.7451357
Fengyang data	Data acquisition	DELTA DEnuder for Long-Term Atmospheric sampling	Centre for Ecology and Hydrology	Fengyang data contribution to dataset	NNDMN_ 1.0_Data File.xlsx	figshare	doi:10.6084/m9.figshare.7451357	https://doi.org/10.6084/m9.figshare.7451357
Zhanjiang data	Data acquisition	DELTA DEnuder for Long-Term Atmospheric sampling	Centre for Ecology and Hydrology	Zhanjiang data contribution to dataset	NNDMN_ 1.0_Data File.xlsx	figshare	doi:10.6084/m9.figshare.7451357	https://doi.org/10.6084/m9.figshare.7451357
Fuzhou data	Data acquisition	DELTA DEnuder for Long-Term Atmospheric sampling	Centre for Ecology and Hydrology	Fuzhou data contribution to dataset	NNDMN_ 1.0_Data File.xlsx	figshare	doi:10.6084/m9.figshare.7451357	https://doi.org/10.6084/m9.figshare.7451357
Fenghua data	Data acquisition	DELTA DEnuder for Long-Term Atmospheric sampling	Centre for Ecology and Hydrology	Fenghua data contribution to dataset	NNDMN_ 1.0_Data File.xlsx	figshare	doi:10.6084/m9.figshare.7451357	https://doi.org/10.6084/m9.figshare.7451357
Ziyang data	Data acquisition	DELTA DEnuder for Long-Term Atmospheric sampling	Centre for Ecology and Hydrology	Ziyang data contribution to dataset	NNDMN_ 1.0_Data File.xlsx	figshare	doi:10.6084/m9.figshare.7451357	https://doi.org/10.6084/m9.figshare.7451357
Yanting data	Data acquisition	DELTA DEnuder for Long-Term Atmospheric sampling	Centre for Ecology and Hydrology	Yanting data contribution to dataset	NNDMN_ 1.0_Data File.xlsx	figshare	doi:10.6084/m9.figshare.7451357	https://doi.org/10.6084/m9.figshare.7451357
Jiangjin data	Data acquisition	DELTA DEnuder for Long-Term Atmospheric sampling	Centre for Ecology and Hydrology	Jiangjin data contribution to dataset	NNDMN_ 1.0_Data File.xlsx	figshare	doi:10.6084/m9.figshare.7451357	https://doi.org/10.6084/m9.figshare.7451357
Lingshadao data	Data acquisition	DELTA DEnuder for Long-Term Atmospheric sampling	Centre for Ecology and Hydrology	Lingshadao data contribution to dataset	NNDMN_ 1.0_Data File.xlsx	figshare	doi:10.6084/m9.figshare.7451357	https://doi.org/10.6084/m9.figshare.7451357
Changdao data	Data acquisition	DELTA DEnuder for Long-Term Atmospheric sampling	Centre for Ecology and Hydrology	Changdao data contribution to dataset	NNDMN_ 1.0_Data File.xlsx	figshare	doi:10.6084/m9.figshare.7451357	https://doi.org/10.6084/m9.figshare.7451357
Duolun data	Data acquisition	DELTA DEnuder for Long-Term Atmospheric sampling	Centre for Ecology and Hydrology	Duolun data contribution to dataset	NNDMN_ 1.0_Data File.xlsx	figshare	doi:10.6084/m9.figshare.7451357	https://doi.org/10.6084/m9.figshare.7451357
Bayingbuluke data	Data acquisition	DELTA DEnuder for Long-Term Atmospheric sampling	Centre for Ecology and Hydrology	Bayingbuluke data contribution to dataset	NNDMN_ 1.0_Data File.xlsx	figshare	doi:10.6084/m9.figshare.7451357	https://doi.org/10.6084/m9.figshare.7451357
Feiyue data	Data acquisition	DELTA DEnuder for Long-Term Atmospheric sampling	Centre for Ecology and Hydrology	Feiyue data contribution to dataset	NNDMN_ 1.0_Data File.xlsx	figshare	doi:10.6084/m9.figshare.7451357	https://doi.org/10.6084/m9.figshare.7451357
Huinong data	Data acquisition	DELTA DEnuder for Long-Term Atmospheric sampling	Centre for Ecology and Hydrology	Huinong data contribution to dataset	NNDMN_ 1.0_Data File.xlsx	figshare	doi:10.6084/m9.figshare.7451357	https://doi.org/10.6084/m9.figshare.7451357
Xishan data	Data acquisition	DELTA DEnuder for Long-Term Atmospheric sampling	Centre for Ecology and Hydrology	Xishan data contribution to dataset	NNDMN_ 1.0_Data File.xlsx	figshare	doi:10.6084/m9.figshare.7451357	https://doi.org/10.6084/m9.figshare.7451357
