# Supplementary material for: A database of atmospheric nitrogen concentration and deposition from the nationwide monitoring network in China
Source: Sci Data. 2019 May 9;6:51. doi: 10.1038/s41597-019-0061-2 (PMC6509345; doi:10.1038/s41597-019-0061-2)
Supplement: Supplementary file 1 — Download metadata file [file 41597_2019_61_MOESM1_ESM.zip › s_Xu746B_study.txt]

Source Name	Characteristics[geographical location]	Term Source REF	Term Accession Number	Characteristics[environment type]	Term Source REF	Term Accession Number	Characteristics[latitude]	Unit	Term Source REF	Term Accession Number	Characteristics[longitude]	Unit	Term Source REF	Term Accession Number	Protocol REF	Sample Name	Factor Value[monitoring period]	Factor Value[province or city]	Factor Value[site]
the nationwide deposition monitoring network	China	GAZ	GAZ:00002845	city	ENVO	ENVO:00000856	40.02	degree	UO	UO:0000185	116.28	degree	UO	UO:0000185	Database structure	China Agricultural Unviversity data	Apr 2010-Dec 2015	Beijing	China Agricultural Unviversity
the nationwide deposition monitoring network	China	GAZ	GAZ:00002845	city	ENVO	ENVO:00000856	34.75	degree	UO	UO:0000185	113.37	degree	UO	UO:0000185	Database structure	Zhengzhou data	Oct 2010-Dec 2015;Oct 2010-Dec 2011	Henan	Zhengzhou
the nationwide deposition monitoring network	China	GAZ	GAZ:00002845	city	ENVO	ENVO:00000856	38.92	degree	UO	UO:0000185	121.58	degree	UO	UO:0000185	Database structure	Dalian data	Sep 2010-Dec 2015	Shenyang	Dalian
the nationwide deposition monitoring network	China	GAZ	GAZ:00002845	city	ENVO	ENVO:00000856	31.84	degree	UO	UO:0000185	118.85	degree	UO	UO:0000185	Database structure	Nanjing data	Jan 2011-Dec 2011;Jan 2015-Dec 2015	Jiangsu	Nanjing
the nationwide deposition monitoring network	China	GAZ	GAZ:00002845	city	ENVO	ENVO:00000856	23.16	degree	UO	UO:0000185	113.27	degree	UO	UO:0000185	Database structure	Baiyun data	May 2010-Dec 2015	Guangzhou	Baiyun
the nationwide deposition monitoring network	China	GAZ	GAZ:00002845	city	ENVO	ENVO:00000856	30.55	degree	UO	UO:0000185	103.84	degree	UO	UO:0000185	Database structure	Wenjiang data	Oct 2010-Dec 2015;Jan 2011-Dec 2015	Sichuan	Wenjiang
the nationwide deposition monitoring network	China	GAZ	GAZ:00002845	rural area	ENVO	ENVO:01000772	40.11	degree	UO	UO:0000185	116.2	degree	UO	UO:0000185	Database structure	Shangzhuang data	Apr 2010-Dec 2015	Beijing	Shangzhuang
the nationwide deposition monitoring network	China	GAZ	GAZ:00002845	rural area	ENVO	ENVO:01000772	38.85	degree	UO	UO:0000185	115.48	degree	UO	UO:0000185	Database structure	Baoding data	Jan 2011-Dec 2011	Hebei	Baoding
the nationwide deposition monitoring network	China	GAZ	GAZ:00002845	rural area	ENVO	ENVO:01000772	36.78	degree	UO	UO:0000185	114.94	degree	UO	UO:0000185	Database structure	Quzhou data	Apr 2010-Dec 2015	Hebei	Quzhou
the nationwide deposition monitoring network	China	GAZ	GAZ:00002845	rural area	ENVO	ENVO:01000772	38.05	degree	UO	UO:0000185	112.89	degree	UO	UO:0000185	Database structure	Yangqu data	Apr 2010-Dec 2015	Shanxi	Yangqu
the nationwide deposition monitoring network	China	GAZ	GAZ:00002845	rural area	ENVO	ENVO:01000772	33.02	degree	UO	UO:0000185	114.05	degree	UO	UO:0000185	Database structure	Zhumadian data	Apr 2010-Dec 2015;Jan 2011-Dec 2011;Jun 2013-Dec 2015	Henan	Zhumadian
the nationwide deposition monitoring network	China	GAZ	GAZ:00002845	rural area	ENVO	ENVO:01000772	34.31	degree	UO	UO:0000185	108.01	degree	UO	UO:0000185	Database structure	Yangling data	Apr 2010-Dec 2015	Shannxi	Yangling
the nationwide deposition monitoring network	China	GAZ	GAZ:00002845	rural area	ENVO	ENVO:01000772	36.94	degree	UO	UO:0000185	116.63	degree	UO	UO:0000185	Database structure	Yucheng data	Sep 2012-Dec 2015;Jan 2013-Dec 2015	Shandong	Yucheng
the nationwide deposition monitoring network	China	GAZ	GAZ:00002845	rural area	ENVO	ENVO:01000772	43.53	degree	UO	UO:0000185	124.83	degree	UO	UO:0000185	Database structure	Gongzhuling data	Jul 2010-Dec 2015	Jilin	Gongzhuling
the nationwide deposition monitoring network	China	GAZ	GAZ:00002845	rural area	ENVO	ENVO:01000772	43.36	degree	UO	UO:0000185	124.17	degree	UO	UO:0000185	Database structure	Lishu data	Jul 2010-Dec 2015	Jilin	Lishu
the nationwide deposition monitoring network	China	GAZ	GAZ:00002845	rural area	ENVO	ENVO:01000772	38.07	degree	UO	UO:0000185	102.6	degree	UO	UO:0000185	Database structure	Wuwei data	Oct 2010-Dec 2015;Apr 2011-Dec 2015	Gansu	Wuwei
the nationwide deposition monitoring network	China	GAZ	GAZ:00002845	rural area	ENVO	ENVO:01000772	30.01	degree	UO	UO:0000185	115.79	degree	UO	UO:0000185	Database structure	Wuxue data	Aug 2011-Dec 2015	Hubei	Wuxue
the nationwide deposition monitoring network	China	GAZ	GAZ:00002845	rural area	ENVO	ENVO:01000772	28.61	degree	UO	UO:0000185	111.97	degree	UO	UO:0000185	Database structure	Taojiang data	Oct 2010-Dec 2015;Jan 2011-Dec 2015	Henan	Taojiang
the nationwide deposition monitoring network	China	GAZ	GAZ:00002845	rural area	ENVO	ENVO:01000772	32.88	degree	UO	UO:0000185	117.56	degree	UO	UO:0000185	Database structure	Fengyang data	Feb 2013-Dec 2015;Oct 2013-Dec 2015	Anhui	Fengyang
the nationwide deposition monitoring network	China	GAZ	GAZ:00002845	rural area	ENVO	ENVO:01000772	21.26	degree	UO	UO:0000185	110.33	degree	UO	UO:0000185	Database structure	Zhanjiang data	Aug 2010-Dec 2015;Jan 2013-Dec 2015	Guangdong	Zhanjiang
the nationwide deposition monitoring network	China	GAZ	GAZ:00002845	rural area	ENVO	ENVO:01000772	26.17	degree	UO	UO:0000185	119.36	degree	UO	UO:0000185	Database structure	Fuzhou data	Apr 2010-Dec 2015	Fujian	Fuzhou
the nationwide deposition monitoring network	China	GAZ	GAZ:00002845	rural area	ENVO	ENVO:01000772	29.61	degree	UO	UO:0000185	121.53	degree	UO	UO:0000185	Database structure	Fenghua data	Aug 2010-Dec 2015;Jan 2011-Dec 2015	Zhejiang	Fenghua
the nationwide deposition monitoring network	China	GAZ	GAZ:00002845	rural area	ENVO	ENVO:01000772	30.13	degree	UO	UO:0000185	104.63	degree	UO	UO:0000185	Database structure	Ziyang data	Jul 2010-Dec 2015;Jan 2011-Dec 2015	Sichuan	Ziyang
the nationwide deposition monitoring network	China	GAZ	GAZ:00002845	rural area	ENVO	ENVO:01000772	31.28	degree	UO	UO:0000185	105.47	degree	UO	UO:0000185	Database structure	Yanting data	May 2011-Dec 2015;May 2011-Dec 2013;Jan 2015-Dec 2015	Sichuan	Yanting
the nationwide deposition monitoring network	China	GAZ	GAZ:00002845	rural area	ENVO	ENVO:01000772	29.06	degree	UO	UO:0000185	106.18	degree	UO	UO:0000185	Database structure	Jiangjin data	Jan 2013-Dec 2015	Chongqing	Jiangjin
the nationwide deposition monitoring network	China	GAZ	GAZ:00002845	coast	ENVO	ENVO:01000687	35.77	degree	UO	UO:0000185	120.18	degree	UO	UO:0000185	Database structure	Lingshadao data	Feb 2011-Dec 2015	Shandong	Lingshadao
the nationwide deposition monitoring network	China	GAZ	GAZ:00002845	coast	ENVO	ENVO:01000687	37.93	degree	UO	UO:0000185	120.75	degree	UO	UO:0000185	Database structure	Changdao data	Sep 2010-Dec 2015	Shandong	Changdao
the nationwide deposition monitoring network	China	GAZ	GAZ:00002845	grassland area	ENVO	ENVO:00000106	42.2	degree	UO	UO:0000185	116.49	degree	UO	UO:0000185	Database structure	Duolun data	Jul 2013-Sep 2014	Inner Mongolia	Duolun
the nationwide deposition monitoring network	China	GAZ	GAZ:00002845	grassland area	ENVO	ENVO:00000106	42.88	degree	UO	UO:0000185	83.71	degree	UO	UO:0000185	Database structure	Bayingbuluke data	May 2010-Aug 2011;Nov 2010-Jun 2012	Sinkiang	Bayingbuluke
the nationwide deposition monitoring network	China	GAZ	GAZ:00002845	forested area	ENVO	ENVO:00000111	28.56	degree	UO	UO:0000185	113.34	degree	UO	UO:0000185	Database structure	Feiyue data	Sep 2010-Dec 2015;Sep 2010-Dec 2014	Hunan	Feiyue
the nationwide deposition monitoring network	China	GAZ	GAZ:00002845	forested area	ENVO	ENVO:00000111	28.52	degree	UO	UO:0000185	113.41	degree	UO	UO:0000185	Database structure	Huinong data	Sep 2010-Dec 2015;Sep 2010-Dec 2014	Hunan	Huinong
the nationwide deposition monitoring network	China	GAZ	GAZ:00002845	forested area	ENVO	ENVO:00000111	28.61	degree	UO	UO:0000185	113.31	degree	UO	UO:0000185	Database structure	Xishan data	Sep 2010-Dec 2015	Hunan	Xishan
