# Supplementary material for: A database of atmospheric nitrogen concentration and deposition from the nationwide monitoring network in China
Source: Sci Data. 2019 May 9;6:51. doi: 10.1038/s41597-019-0061-2 (PMC6509345; doi:10.1038/s41597-019-0061-2)
Supplement: Supplementary file 1 — Download metadata file [file 41597_2019_61_MOESM1_ESM.zip › i_Investigation.txt]

# Investigation File generated for Scientific Data with Investigation File Authoring Tool version 0.1.0 on 16/04/2019 - This metadata file is CC0
ONTOLOGY SOURCE REFERENCE
Term Source Name	GAZ	UO	EFO	ERO	IDO	OBI	ENVO	MS
Term Source File	http://data.bioontology.org/ontologies/GAZ	http://data.bioontology.org/ontologies/UO	http://data.bioontology.org/ontologies/EFO	http://data.bioontology.org/ontologies/ERO	http://data.bioontology.org/ontologies/IDO	http://data.bioontology.org/ontologies/OBI	http://data.bioontology.org/ontologies/ENVO	http://data.bioontology.org/ontologies/MS
Term Source Version	$Revision: 1.512 $	unknown	2.106	2013-08-02	2017-11-03	2014-08-18		4.0.1
Term Source Description	Gazetteer	Units of Measurement Ontology	Experimental Factor Ontology	Eagle-I Research Resource Ontology	Infectious Disease Ontology	Ontology for Biomedical Investigations	Environment Ontology	Mass Spectrometry Ontology
INVESTIGATION
Investigation Identifier
Investigation Title
Investigation Description
Investigation Submission Date
Investigation Public Release Date
INVESTIGATION PUBLICATIONS
Investigation PubMed ID
Investigation Publication DOI
Investigation Publication Author List
Investigation Publication Title
Investigation Publication Status
Investigation Publication Status Term Accession Number
Investigation Publication Status Term Source REF
INVESTIGATION CONTACTS
Investigation Person Last Name
Investigation Person Mid Initials
Investigation Person First Name
Investigation Person Address
Investigation Person Phone
Investigation Person Fax
Investigation Person Email
Investigation Person Affiliation
Investigation Person Roles
Investigation Person Roles Term Accession Number
Investigation Person Roles Term Source REF
STUDY
Study Identifier	10.1038/s41597-019-0061-2
Study Title	A database of atmospheric nitrogen concentration and deposition from the nationwide monitoring network in China
Study Submission Date	17/12/2018
Study Public Release Date	20/05/2019
Study Description	https://www.nature.com/articles/s41597-019-0061-2
Study File Name	s_Xu746B_study.txt
Comment[Subject Keywords]	""
Comment[Manuscript Licence]	CC BY-4.0
Comment[Experimental Metadata Licence]	CC0
Comment[Supplementary Information File Name]
Comment[Supplementary Information File Type]
Comment[Supplementary Information File URL]
Comment[Data Repository]	figshare
Comment[Data Record Accession]	doi:10.6084/m9.figshare.7451357
Comment[Data Record URI]	https://doi.org/10.6084/m9.figshare.7451357
STUDY DESIGN DESCRIPTORS
Study Design Type	observational design	data integration objective
Study Design Type Term Accession Number	http://www.ebi.ac.uk/efo/EFO_0000629	ERO:0100092
Study Design Type Term Source REF	EFO	ERO
STUDY PUBLICATIONS
Study PubMed ID	""	""
Study Publication DOI	doi:10.5194/acp-18-10931-2018	doi:10.5194/acp-15-12345-2015
Study Publication Author List	""	""
Study Publication Title	""	""
Study Publication Status	published	published
Study Publication Status Term Accession Number		
Study Publication Status Term Source REF		
STUDY FACTORS
Study Factor Name	monitoring period	site	province or city
Study Factor Type	temporal_interval	geographic location	geographic location
Study Factor Type Term Accession Number	http://www.ifomis.org/bfo/1.1/span#TemporalInterval	GAZ:00000448	GAZ:00000448
Study Factor Type Term Source REF	IDO	OBI	OBI
STUDY ASSAYS
Study Assay Measurement Type	nitrogen compounds
Study Assay Measurement Type Term Accession Number	""
Study Assay Measurement Type Term Source REF	""
Study Assay Technology Type	environmental monitoring
Study Assay Technology Type Term Accession Number	ENVO:02500041
Study Assay Technology Type Term Source REF	ENVO
Study Assay Technology Platform	instrument;manufacturer
Study Assay File Name	a_Xu746B_assay.txt
STUDY PROTOCOLS
Study Protocol Name	Database structure	Data acquisition
Study Protocol Type	DatabaseDescription	data collection method
Study Protocol Type Term Accession Number	PEFF:0000020	ERO:0001932
Study Protocol Type Term Source REF	MS	ERO
Study Protocol Description		
Study Protocol URI	""	""
Study Protocol Version		
Study Protocol Parameters Name	""	instrument;manufacturer
Study Protocol Parameters Name Term Accession Number	""	""
Study Protocol Parameters Name Term Source REF	""	""
Study Protocol Components Name	""	""
Study Protocol Components Type	""	""
Study Protocol Components Type Term Accession Number	""	""
Study Protocol Components Type Term Source REF	""	""
STUDY CONTACTS
Study Person Last Name	Xu	Zhang	Liu
Study Person First Name	Wen	Lin	Xuejun
Study Person Mid Initials
Study Person Email	""	""	liu310@cau.edu.cn
Study Person Phone
Study Person Fax
Study Person Address
Study Person Affiliation	College of Resources and Environmental Sciences; National Academy of Agriculture Green Development, Key Laboratory of Plant-Soil Interactions of MOE, China Agricultural University, Beijing, 100193, China	Laboratory for Climate and Ocean-Atmosphere Sciences, Department of Atmospheric and Oceanic Sciences, School of Physics, Peking University, Beijing, 100871, China	College of Resources and Environmental Sciences; National Academy of Agriculture Green Development, Key Laboratory of Plant-Soil Interactions of MOE, China Agricultural University, Beijing, 100193, China
Study Person Roles
Study Person Roles Term Accession Number
Study Person Roles Term Source REF
Comment[Study Person ORCID]	""	0000-0003-2383-8431	""
Comment[Funder]
Comment[FundRef ID]
Comment[Funder Term Source REF]
Comment[Grant Identifier]
